# Supplementary material for: Gulls in Porto Coastline as Reservoirs for Salmonella spp.: Findings from 2008 and 2023
Source: Microorganisms. 2023 Dec 28;12(1):59. doi: 10.3390/microorganisms12010059 (PMC10819206; doi:10.3390/microorganisms12010059)
Supplement: Supplementary file 1 [file microorganisms-12-00059-s001.zip]

Archive with 1 entries (1 files):
- microorganisms-2764623-supplementary.pdf
